# Supplementary material for: Physical and Mechanical Properties of 3D-Printed Provisional Crowns and Fixed Dental Prosthesis Resins Compared to CAD/CAM Milled and Conventional Provisional Resins: A Systematic Review and Meta-Analysis
Source: Polymers (Basel). 2022 Jun 30;14(13):2691. doi: 10.3390/polym14132691 (PMC9269394; doi:10.3390/polym14132691)
Supplement: Supplementary file 1 [file polymers-14-02691-s001.zip]

Archive with 1 entries (1 files):
- polymers-1775710-supplementary.pdf
